# Supplementary material for: DNA Methylation and Subgenome Dominance Reveal the Role of Lipid Metabolism in Jinhu Grouper Heterosis
Source: Int J Mol Sci. 2024 Sep 9;25(17):9740. doi: 10.3390/ijms25179740 (PMC11396105; doi:10.3390/ijms25179740)
Supplement: Supplementary file 1 [file ijms-25-09740-s001.zip › Supplementary Table S1.xlsx]

## Sheet: Sheet1
Table S1. The primers used in present study.
Tissue	Gene ID	Gene name	Forward primer sequence (5′-3′)	Reverse primer sequence (5′-3′)
Liver/Muscle	E.fuscoguttatus.30611-gene	acsl1a	ACACATCGGCATCTTTTCC	TTCACCGTTCGCCCCTTAC
Liver/Muscle	E.fuscoguttatus.15511-gene	cyp1a1	TTCCTTCCCTTCACTATCC	CATCCCAAAAACCATCACC
Liver/Muscle	E.fuscoguttatus.89200-gene	slc16a7	AGGGAAGCCAAGATGAGAG	GGCATACGGAGCAAGAAAG
Liver/Muscle	E.fuscoguttatus.256503-gene	mkrn1	AGGCATCGCAGGACAACAA	ATACACACGCCGCACATCA
Liver/Muscle	E.fuscoguttatus.268633-gene	stat1	TGGTCGGGAGGATGTGCTT	CTTCTGTGTGATGGGGTCG
Liver	E.fuscoguttatus.229932-gene	fasn	ACCTCCAGCCACAAGAACATCAG	ACATAGCCATCAGCAGCCTTCAG
Liver	E.fuscoguttatus.105282-gene	dpys	GTGAATGAAGACTGCTCCG	TGACTTGCTTTTTTGGGGG
Liver	E.fuscoguttatus.107923-gene	qdpr	GGGGAACAGAAAGTGGATG	CGAGGTGGCTGGAGATAGT
Liver	E.fuscoguttatus.55692-gene	rbp2	GAAAGATAGCCTCCCACCT	CCCCTTCTGAACACACACC
Liver	E.fuscoguttatus.216536-gene	ppp1r3b	ACTGTTCCTGTTTCCTCCC	TGCTTCTTGGCTTTTCTCG
Liver	E.fuscoguttatus.27318-gene	hoga1	ATTGCCACTCCGTTTACCG	GCCTGACCATCCTCACCAC
Liver	E.fuscoguttatus.32269-gene	cyp4v2	CACAGATGAAGACGGCAAC	AAAGAAAGGCACAGAGGGA
Muscle	E.fuscoguttatus.21634-gene	gatm	CAATGAATGGGACCCTCTT	CCTCAATCTCAGCAACAGC
Muscle	E.fuscoguttatus.32314-gene	pdlim3	ACCAGCCTCTGACCATCTC	CTTTTACCATCCTCCACGA
Muscle	E.fuscoguttatus.72657-gene	mat2a	GGAAGGATTACACAAAGGT	AGATAGAAATGGAAAGGGG
Muscle	E.fuscoguttatus.184539-gene	aqp1	AAACAACACCCATCCAGAC	TTCCATACACAATGCCACT
Muscle	E.fuscoguttatus.12846-gene	bhlhe40	CAGCCACATCCAAAAGGTA	TGAATGACGGGAACACAGT
Muscle	E.fuscoguttatus.239077-gene	pdk2	CGTTCCCTCTCACCTGTAT	CGTGTGTGCTCTCCTATCT
Muscle	E.fuscoguttatus.11162-gene	nr4a1	CTCGCATACAGGTCAAATC	TCAATCCAGTCACCAAAAC
Liver/Muscle		β-actin	TTCCAGCCTTCCTTCCTT	TACCTCCAGACAGCACAG
