# Supplementary material for: DNA Methylation and Subgenome Dominance Reveal the Role of Lipid Metabolism in Jinhu Grouper Heterosis
Source: Int J Mol Sci. 2024 Sep 9;25(17):9740. doi: 10.3390/ijms25179740 (PMC11396105; doi:10.3390/ijms25179740)
Supplement: Supplementary file 1 [file ijms-25-09740-s001.zip › Supplementary Table S2.xlsx]

## Sheet: Sheet1
Table S2. The reads information in the whole transcriptome analysis.
Sample ID	Raw reads	Clean reads	Retained rates	Clean bases	Q30	Mapping rates for paternal genome	Mapping rates for maternal genome
EF-P1	45.55 M	45.47 M	0.9983	6.79 G	0.9519	0.7661	0.9329
EF-P2	48.37 M	48.29 M	0.9983	7.21 G	0.951	0.7896	0.9465
EF-P3	49.64 M	49.55 M	0.998	7.39 G	0.9513	0.765	0.9462
EFT-P1	51.95 M	51.84 M	0.9979	7.72G	0.948	0.8545	0.8501
EFT-P2	46.64 M	46.55 M	0.998	6.94 G	0.946	0.8517	0.8521
EFT-P3	46.32 M	46.23 M	0.9982	6.90 G	0.9507	0.8304	0.8287
EF-L1	46.42 M	46.32 M	0.998	6.92 G	0.9509	0.7109	0.9203
EF-L2	49.51 M	49.42 M	0.9982	7.37 G	0.9508	0.7161	0.9233
EF-L3	46.10 M	46.00 M	0.998	6.86 G	0.9517	0.7208	0.9297
EFT-L1	45.36 M	45.27 M	0.9979	6.75 G	0.9523	0.8208	0.8178
EFT-L2	55.26 M	55.18 M	0.9984	8.21 G	0.9516	0.822	0.8199
EFT-L3	56.59 M	56.50 M	0.9984	8.42 G	0.9524	0.8205	0.8205
EF-M1	50.33 M	50.23 M	0.9982	7.48 G	0.9509	0.9071	0.9585
EF-M2	51.80 M	51.70 M	0.9981	7.71 G	0.9508	0.9002	0.9589
EF-M3	57.44 M	57.33 M	0.998	8.56 G	0.951	0.9044	0.9605
EFT-M1	49.85 M	49.75 M	0.9981	7.43 G	0.9509	0.9167	0.9139
EFT-M2	57.11 M	57.00 M	0.9981	8.51 G	0.9518	0.927	0.9225
EFT-M3	45.36 M	45.27 M	0.9981	6.76 G	0.9519	0.92	0.9173
