# Supplementary material for: DNA Methylation and Subgenome Dominance Reveal the Role of Lipid Metabolism in Jinhu Grouper Heterosis
Source: Int J Mol Sci. 2024 Sep 9;25(17):9740. doi: 10.3390/ijms25179740 (PMC11396105; doi:10.3390/ijms25179740)
Supplement: Supplementary file 1 [file ijms-25-09740-s001.zip › Supplementary Table S3.xlsx]

## Sheet: Sheet1
Table S3. The sample growth traits used in WGCNA.
Sample	Body weight (g)	Full length (cm)	Head length (cm)	Body height (cm)
EF-P1	122	18.75	6.18333	5.6
EF-P2	116.667	18.7	6.2	5.16667
EF-P3	112.5	18.05	6.16667	5.18333
EFT-P1	188.667	22.45	7.15	5.85
EFT-P2	181.833	22.55	7.3	5.98333
EFT-P3	212.667	23.45	7.51667	6.2
EF-L1	122	18.75	6.18333	5.6
EF-L2	116.667	18.7	6.2	5.16667
EF-L3	112.5	18.05	6.16667	5.18333
EFT-L1	188.667	22.45	7.15	5.85
EFT-L2	181.833	22.55	7.3	5.98333
EFT-L3	212.667	23.45	7.51667	6.2
EF-M1	122	18.75	6.18333	5.6
EF-M2	116.667	18.7	6.2	5.16667
EF-M3	112.5	18.05	6.16667	5.18333
EFT-M1	188.667	22.45	7.15	5.85
EFT-M2	181.833	22.55	7.3	5.98333
EFT-M3	212.67	23.45	7.52	6.2
