# Supplementary material for: DNA Methylation and Subgenome Dominance Reveal the Role of Lipid Metabolism in Jinhu Grouper Heterosis
Source: Int J Mol Sci. 2024 Sep 9;25(17):9740. doi: 10.3390/ijms25179740 (PMC11396105; doi:10.3390/ijms25179740)
Supplement: Supplementary file 1 [file ijms-25-09740-s001.zip › Supplementary Table S4.xlsx]

## Sheet: Sheet1
Table S4. The sequencing data information in the WGBS.
Sample	Raw Reads	Clean Reads	Retained rates	Clean bases	Q20	Mapping rates for paternal genome	Mapping rates for maternal genome
EF-P	267.93 M	266.41 M	0.9943	39.27 G	0.9642	0.6262	0.8444
EFT-P	211.26 M	209.83 M	0.9932	31.21 G	0.9593	0.7376	0.718
EF-L1	237.44 M	235.82 M	0.9932	34.67 G	0.9614	0.5178	0.7067
EF-L2	221.59 M	219.94 M	0.9926	32.46 G	0.9593	0.5766	0.7897
EF-L3	224.52 M	223.16 M	0.9939	32.96 G	0.9593	0.6187	0.8492
EFT-L1	239.40 M	238.02 M	0.9942	34.95 G	0.9625	0.7754	0.7562
EFT-L2	231.77 M	230.66 M	0.9952	34.02 G	0.964	0.7715	0.7523
EFT-L3	238.45 M	237.28 M	0.9951	35.12 G	0.9597	0.7821	0.7621
EF-M1	241.79 M	240.57 M	0.995	35.63 G	0.9628	0.6598	0.9003
EF-M2	248.22 M	247.14 M	0.9957	36.60 G	0.9639	0.662	0.9055
EF-M3	231.88 M	230.99 M	0.9961	34.29 G	0.9643	0.6634	0.9121
EFT-M1	232.45 M	231.29 M	0.995	34.21 G	0.9615	0.7645	0.7459
EFT-M2	207.86 M	206.42 M	0.9931	30.49 G	0.961	0.7897	0.7696
EFT-M3	208.51 M	207.32 M	0.9943	30.82 G	0.9605	0.7419	0.7226
