# Supplementary material for: DNA Methylation and Subgenome Dominance Reveal the Role of Lipid Metabolism in Jinhu Grouper Heterosis
Source: Int J Mol Sci. 2024 Sep 9;25(17):9740. doi: 10.3390/ijms25179740 (PMC11396105; doi:10.3390/ijms25179740)
Supplement: Supplementary file 1 [file ijms-25-09740-s001.zip › Supplementary Table S5.xlsx]

## Sheet: Sheet1
Table S5. The reads information in the whole genome resequencing analysis.
Sample ID	Raw Reads	Clean Reads	Retained rates	Clean bases	Q30	Mapping rates for paternal genome	Mapping rates for maternal genome
Paternal	204.32 M	202.64 M	0.9918	30.65 G	0.8951	0.9937	0.9654
Maternal	204.21 M	202.92 M	0.9937	30.63 G	0.9363	0.9777	0.9941
